# Supplementary material for: One-Component Catalytic Electrodes from Metal–Organic Frameworks Covalently Linked to an Anion Exchange Ionomer
Source: Molecules. 2025 Mar 10;30(6):1230. doi: 10.3390/molecules30061230 (PMC11944300; doi:10.3390/molecules30061230)
Supplement: Supplementary file 1 [file molecules-30-01230-s001.zip]

Archive with 1 entries (1 files):
- molecules-3498455-supplementary.pdf
